# Supplementary material for: Identification of a chimeric emm gene and novel emm pattern in currently circulating strains of emm4 Group A Streptococcus
Source: Microb Genom. 2018 Nov 9;4(11):e000235. doi: 10.1099/mgen.0.000235 (PMC6321872; doi:10.1099/mgen.0.000235)
Supplement: Supplementary File 2 [file mgen-4-235-s002.xlsx]

## Sheet: Table1
Table 1. Primers used in this study.
Primer	Sequence
SD137/emm4 out F	CAG GTA CAG CAT CAG TAG CGG TCG
SD138/emm4 out R	CTCTCCTAGCTGTCCATCTGTGCG
Emm/enn seqF	CAGTAGCGGTCGCTGTGGCTG
Emm/enn seqR	GCAAGCATACCTGCAGATACCATC
Primer/probe sets for Taqman qRT-PCR
SSGAS001 emm5'	ACACCTGCTACCAAACCAGCTA
SSGAS001 emm 3'	AGCAAGCATACCTGCAGATACCA
SSGAS001 emm probe	CCGTCAACAGGCGAAGCAGCCAACCC
10750 emm 5'	ACTAAAAGGCAACCAAACACCAA
10750 emm3'	CATTGCTGATCTAGAACGGTTAGC
10750 emm probe	CGCTAAAGTAGCCCCAC
10750 enn 5'	ACACCTGCTACCAAACCAGCTA
10750 enn3'	AGCAAGCATACCTGCAGATACCA
10750 enn probe	CCGTCAACAGGCGAAGCAGCCAACCC

## Sheet: Table2
Supplemental Table 2. CDC emm4 Isolates
Isolate name	Date of isolation	Location of isolation (State)	M protein	emm pattern	CRR Composition
SAMN07152965	2015	GA	M4C-350	new	J14.12, J14.40
SAMN07152978	2015	GA	M4C-350	new	J14.12, J14.40
SAMN07153016	2015	MN	M4C-350	new	J14.12, J14.40
SAMN07153060	2015	GA	M4C-350	new	J14.12, J14.40
SAMN07153104	2015	TN	M4C-350	new	J14.12, J14.40
SAMN07153257	2015	MN	M4C-350	new	J14.12, J14.40
SAMN07153304	2015	NY	M4C-350	new	J14.12, J14.40
SAMN07153357	2015	TN	M4C-350	new	J14.12, J14.40
SAMN07153404	2015	CO	M4C-350	new	J14.12, J14.40
SAMN07153433	2015	NY	M4C-350	new	J14.12, J14.40
SAMN07153455	2015	MN	M4C-350	new	J14.12, J14.40
SAMN07153472	2015	MN	M4C-350	new	J14.12, J14.40
SAMN07153484	2015	MN	M4C-350	new	J14.12, J14.40
SAMN07153491	2015	MN	M4C-350	new	J14.12, J14.40
SAMN07153506	2015	GA	M4C-350	new	J14.12, J14.40
SAMN07153555	2015	NY	M4C-350	new	J14.12, J14.40
SAMN07153594	2015	MD	M4C-350	new	J14.12, J14.40
SAMN07153637	2015	MD	M4C-350	new	J14.12, J14.40
SAMN07153642	2015	MD	M4C-350	new	J14.12, J14.40
SAMN07153700	2015	MN	M4C-350	new	J14.12, J14.40
SAMN07153703	2015	MN	M4C-350	new	J14.12, J14.40
SAMN07153814	2015	TN	M4C-350	new	J14.12, J14.40
SAMN07153861	2015	MD	M4C-350	new	J14.12, J14.40
SAMN07153961	2015	MN	M4C-350	new	J14.12, J14.40
SAMN07154015	2015	MD	M4C-350	new	J14.12, J14.40
SAMN07154036	2015	CT	M4C-350	new	J14.12, J14.40
SAMN07154076	2015	CO	M4C-350	new	J14.12, J14.40
SAMN07154112	2015	OR	M4C-350	new	J14.12, J14.40
SAMN07154143	2015	MN	M4C-350	new	J14.12, J14.40
SAMN07154156	2015	MN	M4C-350	new	J14.12, J14.40
SAMN07154186	2015	MD	M4C-350	new	J14.12, J14.40
SAMN07154189	2015	MD	M4C-350	new	J14.12, J14.40
SAMN07154198	2015	MD	M4C-350	new	J14.12, J14.40
SAMN07154199	2015	MD	M4C-350	new	J14.12, J14.40
SAMN07154216	2015	OR	M4C-350	new	J14.12, J14.40
SAMN07154255	2015	CA	M4C-350	new	J14.12, J14.40
SAMN07154307	2015	MN	M4C-350	new	J14.12, J14.40
SAMN07154370	2015	CO	M4C-350	new	J14.12, J14.40
SAMN07154400	2015	TN	M4C-350-2	new	J14.12, J14.40
SAMN07154410	2015	CO	M4C-350	new	J14.12, J14.40
SAMN07153130	2015	NY	10750	E	J14.2, J14.2
SAMN07153072	2015	OR	M4C-357	new	J14.12, J14.40
SAMN07153234	2015	CA	M4C-357	new	J14.12, J14.40
SAMN07154066	2015	NM	M4C-357-1	new	J14.12, J14.40
SAMN07153285	2015	MN	M4C-385	new	J14.12, J14.40
SAMN07153254	2015	MN	M4C-392	new	J14.12, J14.12, J14.40
SAMN07153306	2015	OR	M4C-392	new	J14.12, J14.12, J14.40
SAMN07153402	2015	CO	M4C-392	new	J14.12, J14.12, J14.40
SAMN07153788	2015	CA	M4C-392	new	J14.12, J14.12, J14.40
SAMN07154102	2015	CO	M4C-392	new	J14.12, J14.12, J14.40
SAMN07154178	2015	GA	M4C-392	new	J14.12, J14.12, J14.40
SAMN07154305	2015	MN	M4C-392	new	J14.12, J14.12, J14.40

## Sheet: Table3
Supplemental Table 3. Houston TX emm4 isolates
Strain	Date of Isolation	Location of Isolation	M protein	emm pattern	CRR Composition
93	2013-05-14	Houston, TX	10750	E	J14.2, J14.2
101	2013-06-05	Houston, TX	10750	E	J14.2, J14.2
108	2013-07-15	Houston, TX	10750	E	J14.2, J14.2
119	2013-09-28	Houston, TX	10750	E	J14.2, J14.2
123	2013-09-29	Houston, TX	M4C-357	new	J14.12, J14.40
172	2013-12-15	Houston, TX	M4C-392	new	J14.12, J14.12, J14.40
190	2014-01-01	Houston, TX	10750	E	J14.2, J14.2
204	2014-01-16	Houston, TX	M4C-392	new	J14.12, J14.12, J14.40
229	2014-02-13	Houston, TX	M4C-392	new	J14.12, J14.12, J14.40
306	2014-05-03	Houston, TX	M4C-350	new	J14.12, J14.40
314	2014-05-08	Houston, TX	M4C-350	new	J14.12, J14.40
348	2014-06-17	Houston, TX	10750	E	J14.2, J14.2
435	2014-10-13	Houston, TX	M4C-350	new	J14.12, J14.40
463	2014-11-10	Houston, TX	10750	E	J14.2, J14.2
476	2014-11-19	Houston, TX	10750	E	J14.2, J14.2
499	2014-12-04	Houston, TX	M4C-392	new	J14.12, J14.12, J14.40
515	2014-12-24	Houston, TX	M4C-350	new	J14.12, J14.40
526	2014-12-26	Houston, TX	M4C-350	new	J14.12, J14.40
531	2015-01-08	Houston, TX	M4C-350	new	J14.12, J14.40
535	2015-01-08	Houston, TX	M4C-392	new	J14.12, J14.12, J14.40
559	2015-02-12	Houston, TX	M4C-350	new	J14.12, J14.40
606	2015-04-01	Houston, TX	M4C-392	new	J14.12, J14.12, J14.40
618	2015-05-05	Houston, TX	M4C-350	new	J14.12, J14.40
831	2015-05-22	Houston, TX	10750	E	J14.2, J14.2
630	2015-05-23	Houston, TX	M4C-350	new	J14.12, J14.40
632	2015-05-27	Houston, TX	M4C-392	new	J14.12, J14.12, J14.40
637	2015-05-30	Houston, TX	M4C-392	new	J14.12, J14.12, J14.40
651	2015-06-13	Houston, TX	M4C-392	new	J14.12, J14.12, J14.40
653	2015-06-13	Houston, TX	M4C-392	new	J14.12, J14.12, J14.40
657	2015-06-24	Houston, TX	M4C-350	new	J14.12, J14.40
674	2015-07-11	Houston, TX	M4C-350	new	J14.12, J14.40
687	2015-07-30	Houston, TX	M4C-350	new	J14.12, J14.40
697	2015-08-16	Houston, TX	10750	E	J14.2, J14.2
694	2015-08-16	Houston, TX	M4C-350	new	J14.12, J14.40
706	2015-09-05	Houston, TX	M4C-350	new	J14.12, J14.40
720	2015-10-16	Houston, TX	M4C-392	new	J14.12, J14.12, J14.40
736	2015-11-07	Houston, TX	M4C-350	new	J14.12, J14.40
733	2015-11-09	Houston, TX	M4C-350	new	J14.12, J14.40
740	2015-11-13	Houston, TX	M4C-350	new	J14.12, J14.40
760	2015-12-11	Houston, TX	M4C-392	new	J14.12, J14.12, J14.40
767	2015-12-13	Houston, TX	M4C-392	new	J14.12, J14.12, J14.40
772	2015-12-25	Houston, TX	M4C-350	new	J14.12, J14.40
790	2016-01-19	Houston, TX	M4C-350	new	J14.12, J14.40
791	2016-01-21	Houston, TX	M4C-392	new	J14.12, J14.12, J14.40
806	2016-01-30	Houston, TX	M4C-350	new	J14.12, J14.40
812	2016-02-02	Houston, TX	M4C-350	new	J14.12, J14.40
826	2016-02-03	Houston, TX	M4C-357	new	J14.12, J14.40
818	2016-02-07	Houston, TX	10750	E	J14.2, J14.2
829	2016-02-09	Houston, TX	M4C-350	new	J14.12, J14.40
856	2016-02-12	Houston, TX	M4C-357-1	new	J14.12, J14.40
897	2016-03-13	Houston, TX	M4C-350	new	J14.12, J14.40
922	2016-04-05	Houston, TX	M4C-392	new	J14.12, J14.12, J14.40
924	2016-04-05	Houston, TX	M4C-392	new	J14.12, J14.12, J14.40
1002	2016-06-04	Houston, TX	M4C-392	new	J14.12, J14.12, J14.40
1004	2016-06-06	Houston, TX	M4C-350	new	J14.12, J14.40
1007	2016-06-08	Houston, TX	M4C-392	new	J14.12, J14.12, J14.40
1012	2016-06-15	Houston, TX	10750	E	J14.2, J14.2
1008	2016-06-16	Houston, TX	M4C-392	new	J14.12, J14.12, J14.40
1020	2016-07-02	Houston, TX	M4C-357	new	J14.12, J14.40
1034	2016-07-28	Houston, TX	M4C-392	new	J14.12, J14.12, J14.40
1038	2016-08-09	Houston, TX	10750	E	J14.2, J14.2
1046	2016-08-30	Houston, TX	M4C-385	new	J14.12, J14.40
1048	2016-09-02	Houston, TX	M4C-350	new	J14.12, J14.40
1055	2016-09-04	Houston, TX	M4C-350	new	J14.12, J14.40
1084	2016-10-27	Houston, TX	M4C-350	new	J14.12, J14.40
1100	2016-11-07	Houston, TX	M4C-350	new	J14.12, J14.40
1102	2016-11-08	Houston, TX	M4C-350	new	J14.12, J14.40
1109	2016-11-11	Houston, TX	M4C-392	new	J14.12, J14.12, J14.40
1113	2016-11-20	Houston, TX	M4C-392	new	J14.12, J14.12, J14.40
1129	2016-12-14	Houston, TX	10750	E	J14.2, J14.2
1144	2016-12-19	Houston, TX	M4C-350	new	J14.12, J14.40
1142	2016-12-20	Houston, TX	M4C-350	new	J14.12, J14.40
1143	2016-12-20	Houston, TX	M4C-350	new	J14.12, J14.40
1141	2016-12-21	Houston, TX	M4C-350-1	new	J14.12, J14.40
1145	2016-12-22	Houston, TX	M4C-350	new	J14.12, J14.40
1147	2016-12-27	Houston, TX	M4C-357	new	J14.12, J14.40
1154	2017-01-11	Houston, TX	M4C-357	new	J14.12, J14.40
1166	2017-02-03	Houston, TX	M4C-350	new	J14.12, J14.40
1181	2017-02-10	Houston, TX	M4C-350	new	J14.12, J14.40
1202	2017-03-07	Houston, TX	M4C-392	new	J14.12, J14.12, J14.40
1204	2017-03-07	Houston, TX	M4C-392	new	J14.12, J14.12, J14.40
1210	2017-03-08	Houston, TX	M4C-357	new	J14.12, J14.40
1217	2017-03-28	Houston, TX	M4C-350	new	J14.12, J14.40
1228	2017-04-10	Houston, TX	M4C-350	new	J14.12, J14.40
1129	2017-04-18	Houston, TX	M4C-392	new	J14.12, J14.12, J14.40
1270	2017-06-03	Houston, TX	M4C-350	new	J14.12, J14.40
1271	2017-06-12	Houston, TX	M4C-392	new	J14.12, J14.12, J14.40
1274	2017-06-14	Houston, TX	M4C-392	new	J14.12, J14.12, J14.40
